# Supplementary material for: Implementation of an Online Drug–Drug Interaction Screener for the STRIVE Ensitrelvir Trial for COVID-19
Source: Open Forum Infect Dis. 2025 Jun 11;12(7):ofaf327. doi: 10.1093/ofid/ofaf327 (PMC12207740; doi:10.1093/ofid/ofaf327)
Supplement: ofaf327_Supplementary_Data [file ofaf327_supplementary_data.zip]

Archive with 10 entries (10 files):
- STRIVE_DDI_Supplementary Appendix.docx
- SupFig1.STRIVE_Design.tiff
- SupFig2.STRIVE_Sites.tiff
- SupFig3.ScreenerSearches.tiff
- SupFig4.TopMedicationsClass.tiff
- SupFig5.ScreenerRankings.tiff
- SupFig6.MedNotFound.tiff
- SupFig7.PharmDConsultation.tiff
- SupFig8.EHR.tiff
- Supplementary STRIVE Tables.docx
